# Supplementary material for: Mycobacterium tuberculosis Modulates the Expansion of Terminally Exhausted CD4+ and CD8+ T-Cells in Individuals with HIV-TB Co-Infection
Source: Pathogens. 2025 Aug 11;14(8):802. doi: 10.3390/pathogens14080802 (PMC12389345; doi:10.3390/pathogens14080802)
Supplement: Supplementary file 1 [file pathogens-14-00802-s001.zip]

Archive with 1 entries (1 files):
- pathogens-3668346-supplementary.docx
